# Supplementary material for: The application of tissue-engineered fish swim bladder vascular graft
Source: Commun Biol. 2021 Oct 5;4:1153. doi: 10.1038/s42003-021-02696-9 (PMC8492661; doi:10.1038/s42003-021-02696-9)
Supplement: Supplementary file 3 — Supplementary Data [file 42003_2021_2696_MOESM3_ESM.xlsx]

## Sheet: 导出摘要
	此文稿由 Numbers 表格导出。所有表格均已转换为 Excel 工作表。每张 Numbers 工作表上的所有其他对象都已放置在单独的工作表中。请注意其中的公式计算可能与 Excel 不同。
	Numbers 表格工作表名称	数字表格名称	Excel 工作表名称
	figure 2
		表格 1	figure 2
	figure 3
		表格 1	figure 3
	figure 4
		表格 1	figure 4
	figure 5
		表格 1	figure 5
	figure 6
		表格 1	figure 6
	figure 7
		表格 1	figure 7
	工作表 1
		表格 1	工作表 1

## Sheet: figure 2
表格 1
	Water contact angles				Cells
	native	decellularized	rapamycin		native	decellularized
	28.5	73.75	90.25		30	0
	24.5	79.25	83.25		28	0
	24.25	79.25	81		45	0
	Suture retention					Burst test
	d-TA	native	decellularized	rapamycin		d-TA	native	decellularized	rapamycin
	24.67	43.5	42.5	41.5		0.576	0.812	0.976	0.8554
	25.09	42.3	52.1	48.5		0.583	0.865	1.143	0.934
	26.82	53.6	50.41	49.54		0.532	1.242	0.943	0.983
	23.67	55	40.54	42.15		0.504	0.975	1.03	1.087

## Sheet: figure 3
表格 1
	Neointimal thickness
	control	rapamycin	control	rapamycin
	480	150	450	120
	379	135	560	152
	410	183	320	178
	Patch cells
	control	rapamycin	control	rapamycin
	360	80	380	110
	367	105	340	95
	324	68	300	130
	Adventitial thickness
	control	rapamycin	control	rapamycin
	420	220	580	140
	451	174	480	247
	514	271	424	210

## Sheet: figure 4
表格 1
	Venoplasty reendothelialization			Venoplasty CD34
	control	rapamycin		control	rapamycin
	82	89		80	88
	94	93		95	89
	88	80		92	91
	Venoplasty CD31 positive cell			Venoplasty Eph-B4
	control	rapamycin		control	rapamycin
	39	13		70	65
	30	7		83	77
	26	9		86	80
	Arterioplasty Ephrin-B2			Arterioplasty dll4
	control	rapamycin		control	rapamycin
	51	47		56	42
	44	50		40	57
	64	54		47	41
	Venoplasty coupTF2			Arterioplasty reendothelialization
	control	rapamycin		control	rapamycin
	72	68		82	78
	88	74		93	94
	91	80		82	88
	Arterioplasty CD34			Arterioplasty CD31 positive cell
	control	rapamycin		control	rapamycin
	75	81		37	8
	90	92		25	14
	81	77		27	8

## Sheet: figure 5
表格 1
	PCNA positive cell
	control	rapamycin	control	rapamycin
	35	13	65	15
	31	9	58	10
	28	8	51	20
	CD68 positive cell
	control	rapamycin	control	rapamycin
	45	20	70	17
	35	24	42	15
	38	15	51	10
	IL10CD68 positive cell
	control	rapamycin	control	rapamycin
	5	4	10	9
	9	8	7	8
	11	9	5	6
	TGM2 CD68 positive cell
	control	rapamycin	control	rapamycin
	0	1	10	6
	0	0	14	4
	1	0	8	3
	iNOS CD68 positive cell
	control	rapamycin	control	rapamycin
	0	2	5	5
	2	0	7	4
	1	0	4	6
	TNF alfa positive cell
	control	rapamycin	control	rapamycin
	0	0	28	7
	0	0	18	4
	1	1	20	5

## Sheet: figure 6
表格 1
	Neointima thickness
	control	rapamycin	control	rapamycin
	344	35	620	71
	391	25	890	96
	310	81	912	85
	Adventitia thickness
	control	rapamycin	control	rapamycin
	488	161	753	202
	657	300	596	228
	568	206	466	116
	Patch cells
	control	rapamycin	control	rapamycin
	105	32	200	20
	86	14	145	34
	69	9	121	15

## Sheet: figure 7
表格 1
	IVC reendothelialization			IVC CD34 cells
	control	rapamycin		control	rapamycin
	0	82		0	75
	0	76		10	68
	0	90		0	79
	IVC Eph-B4			IVC-COUP TF2
	control	rapamycin		control	rapamycin
	10	51		0	48
	0	47		8.5	56
	0	52		0	45
	Aorta Ephrin-B2			Aorta dll4
	control	rapamycin		control	rapamycin
	42	41		51	49
	48	46		40	44
	40	36		43	38
	Aorta reendothelializatin			Aorta CD34
	control	rapamycin		control	rapamycin
	50	70		25	85
	43	81		31	57
	62	72		17	67
	IVC neovascularization			Aorta neovascularization
	control	rapamycin		control	rapamycin
	24	10		18	11
	17	6		24	5
	16	5		15	6

## Sheet: 工作表 1
表格 1
	PCNA
	control	rapamycin	control	rapamycin
	48	12	55	15
	39	10	49	21
	34	17	61	14
	CD68
	control	rapamycin	control	rapamycin
	54	18	102	11
	42	8	83	15
	34	11	92	9
	IL10CD68
	control	rapamycin	control	rapamycin
	12	1	50	1
	9	0	42	0
	7	3	65	2
	TGM2CD68
	control	rapamycin	control	rapamycin
	17	2	25	3
	15	0	31	0
	12	1	21	1
	iNOSCD68
	control	rapamycin	control	rapamycin
	17	2	31	2
	11	0	18	0
	12	0	20	1
	TNF alfa CD68
	control	rapamycin	control	rapamycin
	7	2	34	3
	12	1	21	1
	8	0	19	0
